# Supplementary material for: SciRAPnano: a pragmatic and harmonized approach for quality evaluation of in vitro toxicity data to support risk assessment of nanomaterials
Source: Front Toxicol. 2023 Nov 17;5:1319985. doi: 10.3389/ftox.2023.1319985 (PMC10691260; doi:10.3389/ftox.2023.1319985)
Supplement: Supplementary file 3 [file Table4.xlsx]

## Sheet: Table 4
Reporting Quality Criteria		Study 1	Study 2	Study 3	Study 4	Study 5	Study 6	Study 7	Study 8	Study 9	Study 10	Study 11
Test item and controls	1	F	F	F	F	F	F	F	F	F	F	F
	2	F	NF	NF	NF	F	NF	NF	F	F	F	F
	3	F	NF	F	NF	F	F	F	F	F	F	NF
	4	F	F	F	F	F	F	F	F	F	F	F
Physiochemical properties of the test item	5	F	F	F	F	F	F	F	F	F	F	F
	6	NF	F	NF	F	F	F	F	NF	NF	F	NF
	7	F	F	F	NF	F	NF	NF	F	F	F	F
	8	F	NF	F	NF	F	F	NF	F	F	F	NF
	9	F	NF	NF	NF	F	NF	NF	F	NF	NF	NF
	10	F	F	F	NF	F	F	NF	F	NF	NF	F
	11	NF	F	NF	NF	F	NF	NF	F	F	NF	F
	12	NF	NF	NF	NF	NF	NF	NF	NF	NF	NF	PF
	13	NF	NF	NF	NF	NF	NF	NF	NF	NF	NF	NF
	14	F	PF	F	NF	F	F	F	F	NF	NF	NF
	15	F	NF	F	F	F	F	F	F	F	F	PF
Test System	16	F	F	F	F	F	F	F	F	F	F	F
	17	F	F	F	F	F	F	F	F	F	F	F
	18	NF	NF	NF	NF	NF	NF	NF	NF	NF	NF	NF
	19	PF	F	PF	NF	NF	NF	NF	NF	NF	NF	ND
	20	F	F	F	F	F	F	NF	F	F	F	F
	21	F	F	F	F	F	F	F	F	NF	F	F
	22	F	NF	NF	NF	NF	NF	NF	NF	NF	NF	NF
Administration of test compound	23	F	F	F	F	F	F	F	F	F	F	F
	24	F	F	NF	NF	F	F	F	F	F	F	ND
	25	F	F	F	F	F	F	F	F	F	F	F
	26	F	F	F	NF	F	NF	F	F	F	F	F
Data collection and analysis	27	F	NF	PF	NF	F	PF	F	F	F	F	F
	28	F	PF	NF	NF	F	F	PF	F	NF	NF	F
	29	F	F	F	F	F	F	PF	F	F	F	F
	30	F	F	F	NF	F	F	F	F	F	F	F
	31	F	F	F	F	F	F	F	F	F	F	F
Funding and competing interests	32	F	F	F	F	F	F	NF	F	F	F	F
	33	F	F	F	F	F	F	F	F	F	F	F

## Sheet: Table 5
Methodological Quality Criteria		Study 1	Study 2	Study 3	Study 4	Study 5	Study 6	Study 7	Study 8	Study 9	Study 10	Study 11
Test item and controls	1	F	PF	PF	NF	F	PF	PF	F	F	F	F
	2	PF	PF	F	NF	F	F	F	F	PF	F	PF
	3	F	NF	F	NF	F	NF	F	NF	PF	PF	PF
	4	F	F	F	F	F	F	F	F	F	F	F
	5	F	F	PF	PF	F	F	NF	F	F	F	PF
	6	PF	NF	F	NF	F	F	NF	F	NF	NF	NF
Test System	7	F	F	F	F	F	F	F	F	F	F	F
	8	F	F	F	PF	F	F	F	F	NF	F	F
Administration of test compound	9	F	F	F	F	F	F	F	F	F	F	F
	10	F	PF	PF	NF	F	F	F	NF	F	F	PF
	11	F	F	PF	PF	F	PF	NF	F	PF	F	F
	12	F	F	F	NF	PF	PF	F	F	PF	PF	PF
Data collection and analysis	13	F	F	PF	F	F	F	F	F	F	F	PF
	14	F	F	F	F	F	PF	F	F	F	F	F
	15	F	NF	PF	PF	F	F	F	F	F	F	F
	16	PF	NF	F	NF	PF	PF	PF	PF	PF	NF	NF
	17	F	F	F	F	F	PF	PF	F	F	F	F
	18	F	F	F	PF	F	PF	NF	PF	NF	F	F
	19	F	F	F	PF	F	F	F	F	F	F	F

## Sheet: Table 6
Relevance items	Study 1	Study 2	Study 3	Study 4	Study 5	Study 6	Study 7	Study 8	Study 9	Study 10	Study 11
The identity of the tested item	DR	DR	DR	DR	DR	DR	DR	DR	DR	DR	DR
The test system used	DR	DR	IR	IR	IR	DR	DR	DR	DR	DR	DR
The endpoint studied	DR	DR	DR	DR	DR	DR	DR	DR	DR	DR	DR
The concentration used	DR	IR	DR	DR	DR	IR	IR	DR	DR	DR	DR
